# Supplementary material for: Effect of reduction quality on post-operative outcomes in 31-A2 intertrochanteric fractures following intramedullary fixation: a retrospective study based on computerised tomography findings
Source: Int Orthop. 2018 Aug 16;43(8):1951–9. doi: 10.1007/s00264-018-4098-1 (PMC6647079; doi:10.1007/s00264-018-4098-1)
Supplement: Supplementary file 2 — (XLSX 20 kb) [file 264_2018_4098_MOESM2_ESM.xlsx]

## Sheet: Sheet1
case number	age	sex	implant type	AO classification	Group C	Group S	change of FNSA （°）	Sliding distance of cephalic nail (mm)	Change of TCD (mm)	Change of FHH (mm)	TAD	HHS	PPSCORE	TUG	FNAS（immediate postoperative）	FNSA（3-month follow-up）	Lmcn（immediate postoperative）	Lmcn（3-month follow-up）	Lmtc（immediate postoperative）	Lmtc（3-month follow-up）	TCD（immediate postoperative）	TCD（3-month follow-up）	FHH（immediate postoperative）	FHH（3-month follow-up）	Complication
1	84	M	PFNA	31-A2.1	C1	S1	-4.8	-0.63	-1.64	-6.27	18	78	8	27	127.39	122.59	73.92	73.29	80.52	78.25	6.6	4.96	15.13	8.86
2	64	M	Gamma3	31-A2.2	C1	S1	-3.65	1.85	-6.41	-4.07	16	79	8	32	124.91	121.26	62.88	64.73	69.29	64.73	6.41	0	8.47	4.4
3	85	F	PFNA	31-A2.1	C1	S1	0.99	-1.89	2.78	0.68	19	75	7	26	121.98	122.97	63.31	61.42	63.7	64.59	0.39	3.17	4.59	5.27
4	80	F	PFNA	31-A2.2	C1	S1	0.8	-0.51	-0.36	1.26	26	68	5	31	133.01	133.81	58.55	58.04	68.84	67.97	10.29	9.93	11.84	13.1
5	73	F	PFNA	31-A2.2	C1	S1	2.44	0.31	1.02	-0.24	24	72	8	21	124.49	126.93	57.43	57.74	62.13	63.46	4.7	5.72	5.75	5.51
6	80	F	PFNA	31-A2.2	C1	S1	-2.09	-3.57	-0.95	-3.74	35	83	9	21	125.48	123.39	74.83	71.26	78.42	73.9	3.59	2.64	14.12	10.38
7	73	F	PFNA	31-A2.2	C1	S1	-7.81	-1.25	0.79	-0.65	16	85	8	23	117.05	109.24	60.9	59.65	67.17	66.71	6.27	7.06	2.63	1.98
8	60	F	Intertan	31-A2.2	C1	S1	0.99	1.93	-2.14	2.02	25	87	9	20	110.48	111.47	75.08	77.01	83.85	83.64	8.77	6.63	5.51	7.53
9	63	F	Gamma3	31-A2.2	C1	S1	-5.99	-0.04	-1.01	0.01	32	75	7	22	111.49	105.5	60.17	60.13	67.07	66.02	6.9	5.89	11.38	11.39
10	84	F	PFNA	31-A2.1	C1	S1	0.23	-0.93	-0.12	-1.75	29	69	6	30	115.55	115.78	55.76	54.83	63.29	62.24	7.53	7.41	3.24	1.49
11	76	F	PFNA	31-A2.1	C1	S1	0.12	-1.57	-0.46	-1.75	12	75	6	23	128.42	128.54	63.66	62.09	67.52	65.49	3.86	3.4	9.77	8.02
12	66	M	Intertan	31-A2.2	C1	S1	3.01	0.72	-0.48	-0.81	19	81	7	21	122.58	125.59	64.46	65.18	72.17	72.41	7.71	7.23	19.4	18.59
13	72	F	PFNA	31-A2.2	C1	S1	0.42	-0.68	-1.48	2.52	20	78	7	23	118.86	119.28	58.38	57.7	65.7	63.54	7.32	5.84	0	2.52
14	78	F	PFNA	31-A2.2	C1	S1	0.27	-0.04	0.27	-0.25	24	85	8	20	127.49	127.76	57.6	57.56	62.41	62.64	4.81	5.08	3.53	3.28
15	85	M	PFNA	31-A2.2	C1	S1	-2.44	-1.84	-1.14	-1.12	26	86	8	21	130.26	127.82	65.72	63.88	74.57	71.59	8.85	7.71	10.46	9.34
16	75	M	Gamma3	31-A2.2	C1	S1	-1.08	-0.4	1.57	-0.12	23	82	7	20	118.77	117.69	65.5	65.1	70.47	71.64	4.97	6.54	12.17	12.05
17	82	F	PFNA	31-A2.3	C1	S1	-1.49	-0.35	-2.32	-0.1	28	74	7	24	128.06	126.57	57.62	57.27	62.1	59.43	4.48	2.16	4.64	4.54
18	84	M	Gamma3	31-A2.3	C1	S1	-2.69	0.09	-0.24	-3.65	21	87	8	21	124.94	122.25	68.9	68.99	78.05	77.9	9.15	8.91	19.49	15.84
19	64	M	Gamma3	31-A2.1	C1	S1	-0.65	0.42	2	-0.1	14	76	7	21	130.28	129.63	66.29	66.71	74.58	77	8.29	10.29	23.3	23.2
20	61	M	Gamma3	31-A2.3	C1	S1	1.03	-1.34	-0.23	-2.4	15	75	7	21	121.87	122.9	76.52	75.18	84.97	83.4	8.45	8.22	10.71	8.31
21	78	F	PFNA	31-A2.3	C1	S1	-0.12	-1.67	0.75	0.53	12	85	7	19	128.21	128.09	48.79	47.12	56.96	56.04	8.17	8.92	-1.91	-1.38
22	74	M	PFNA	31-A2.1	C1	S1	2.16	1.15	2.31	-1.37	19	68	5	34	129.42	131.58	60.16	61.31	64.67	68.13	4.51	6.82	5.89	4.52
23	92	F	PFNA	31-A2.1	C1	S1	1.38	1.22	-1.22	-1.84	15	67	4	35	120.05	121.43	57.47	58.69	63.05	63.05	5.58	4.36	7.49	5.65
24	72	F	PFNA	31-A2.1	C2	S1	-2.01	-1.2	0.48	0.15	19	74	7	23	149.28	147.27	45.66	44.46	51.4	50.68	5.74	6.22	2.62	2.77
25	76	M	PFNA	31-A2.3	C1	S2	2.19	-1.17	-0.24	-1.12	25	84	6	20	137.81	140	63.73	62.56	72.08	70.67	8.35	8.11	17.55	16.43
26	79	F	PFNA	31-A2.3	C1	S1	2.73	0.57	-1.4	-0.71	15	75	6	25	133.07	135.8	50.45	51.02	56.92	56.09	6.47	5.07	7.97	7.26
27	76	F	PFNA	31-A2.3	C1	S2	0.44	-2.08	1.32	-2.11	14	72	6	23	122.35	122.79	57.38	55.3	61.15	60.39	3.77	5.09	4.38	2.27
28	68	M	Gamma3	31-A2.2	C1	S2	-10.09	-1.19	-0.17	0.39	19	71	5	30	121.61	111.52	65.04	63.85	68.42	67.06	3.38	3.21	11.73	12.12	loss of reduction
29	88	F	PFNA	31-A2.3	C1	S2	-0.87	-0.33	-0.14	-0.99	17	74	7	23	127.54	126.67	55.89	55.56	60.43	59.96	4.54	4.4	2.89	1.9
30	74	F	PFNA	31-A2.3	C2	S2	-1.59	-12.99	4	-12.49	26	69	7	36	118.15	116.56	56.27	43.28	63.85	54.86	7.58	11.58	7.82	-4.67	excessive sliding of cephal nail
31	86	F	PFNA	31-A2.1	C2	S2	-3.32	-1.63	-2.01	-1.01	28	73	7	23	121.1	117.78	54.41	52.78	62.44	58.8	8.03	6.02	2.25	1.24
32	72	M	PFNA	31-A2.2	C2	S2	-4.3	-1.04	-0.35	-2.72	16	76	6	26	128.76	124.46	60.78	59.74	67.58	66.19	6.8	6.45	4.42	1.7
33	79	M	PFNA	31-A2.3	C2	S2	-3.31	-3.48	0.36	-3.16	14	82	8	23	131	127.69	60.91	57.43	70.86	67.74	9.95	10.31	11.16	8
34	61	M	PFNA	31-A2.1	C2	S2	-0.76	-0.94	1.21	-0.97	16	71	6	29	135.81	135.05	62.27	61.33	70.67	70.94	8.4	9.61	11.73	10.76
35	60	M	Intertan	31-A2.1	C2	S2	-1.55	-0.73	-0.03	-0.08	13	74	6	28	128.74	127.19	58.94	58.21	62.22	61.46	3.28	3.25	9.08	9
36	81	F	PFNA	31-A2.1	C2	S2	1.8	-2.34	-1.12	-2.45	14	74	7	26	123.25	125.05	61.34	59	70.52	67.06	9.18	8.06	6.07	3.62
37	84	F	Intertan	31-A2.1	C2	S2	-3.29	-2.75	1.16	-0.22	17	75	5	23	115.18	111.89	43.08	40.33	47.86	46.27	4.78	5.94	-2.64	-2.86
38	94	F	PFNA	31-A2.2	C2	S2	-2.17	-10.3	-1.15	-3.48	22	70	6	26	119.37	117.2	59.87	49.57	67.09	55.64	7.22	6.07	3.48	0	excessive sliding of cephal nail
39	65	M	Gamma3	31-A2.2	C2	S2	-1.14	-1.56	-0.88	-5.3	24	67	6	30	119.95	118.81	57.91	56.35	63.5	61.06	5.59	4.71	5.3	0
40	88	F	PFNA	31-A2.3	C2	S2	-10.68	-2.44	-1.69	-0.07	21	78	7	25	117.42	106.74	58.54	56.1	67.33	63.2	8.79	7.1	3.26	3.19	loss of reduction
41	91	F	PFNA	31-A2.3	C2	S2	-10.78	-4.2	0.1	-1.81	16	69	6	29	122.88	112.1	72.65	68.45	77.22	73.12	4.57	4.67	9.1	7.29	loss of reduction
42	86	F	PFNA	31-A2.3	C2	S2	-6.31	-1.33	-0.11	-4.48	23	75	7	25	128.47	122.16	63.82	62.49	69.09	67.65	5.27	5.16	7.02	2.54
43	75	M	PFNA	31-A2.1	C2	S2	-3.21	-5.11	0.11	-3.51	14	72	6	24	112.08	108.87	67.89	62.78	75.12	70.12	7.23	7.34	6.48	2.97

## Sheet: Sheet2
age	sex	implant type	AO classification	Group	Group	change of FNSA （°）	Sliding distance of cephalic nail (mm)	Change of TCD (mm)	Change of FHH (mm)	TAD	HHS	PPSCORE	TUG
64	M	Gamma3	31-A2.2	C1S1	1	-3.65	1.85	-6.41	-4.07	16	79	8	32
85	F	PFNA	31-A2.1	C1S1	1	0.99	-1.89	2.78	0.68	19	75	7	26
80	F	PFNA	31-A2.2	C1S1	1	0.8	-0.51	-0.36	1.26	26	68	5	31
73	F	PFNA	31-A2.2	C1S1	1	2.44	0.31	1.02	-0.24	24	72	8	21
80	F	PFNA	31-A2.2	C1S1	1	-2.09	-3.57	-0.95	-3.74	35	83	9	21
73	F	PFNA	31-A2.2	C1S1	1	-7.81	-1.25	0.79	-0.65	16	85	8	23
60	F	Intertan	31-A2.2	C1S1	1	0.99	1.93	-2.14	2.02	25	87	9	20
63	F	Gamma3	31-A2.2	C1S1	1	-5.99	-0.04	-1.01	0.01	32	75	7	22
84	F	PFNA	31-A2.1	C1S1	1	0.23	-0.93	-0.12	-1.75	29	69	6	30
76	F	PFNA	31-A2.1	C1S1	1	0.12	-1.57	-0.46	-1.75	12	75	6	23
66	M	Intertan	31-A2.2	C1S1	1	3.01	0.72	-0.48	-0.81	19	81	7	21
72	F	PFNA	31-A2.2	C1S1	1	0.42	-0.68	-1.48	2.52	20	78	7	23
78	F	PFNA	31-A2.2	C1S1	1	0.27	-0.04	0.27	-0.25	24	85	8	20
85	M	PFNA	31-A2.2	C1S1	1	-2.44	-1.84	-1.14	-1.12	26	86	8	21
75	M	Gamma3	31-A2.2	C1S1	1	-1.08	-0.4	1.57	-0.12	23	82	7	20
82	F	PFNA	31-A2.3	C1S1	1	-1.49	-0.35	-2.32	-0.1	28	74	7	24
84	M	Gamma3	31-A2.3	C1S1	1	-2.69	0.09	-0.24	-3.65	21	87	8	21
64	M	Gamma3	31-A2.1	C1S1	1	-0.65	0.42	2	-0.1	14	76	7	21
61	M	Gamma3	31-A2.3	C1S1	1	1.03	-1.34	-0.23	-2.4	15	75	7	21
78	F	PFNA	31-A2.3	C1S1	1	-0.12	-1.67	0.75	0.53	12	85	7	19
74	M	PFNA	31-A2.1	C1S1	1	2.16	1.15	2.31	-1.37	19	68	5	34
92	F	PFNA	31-A2.1	C1S1	1	1.38	1.22	-1.22	-1.84	15	67	4	35
79	F	PFNA	31-A2.3	C1S1	1	2.73	0.57	-1.4	-0.71	15	75	6	25
76	M	PFNA	31-A2.3	C1S2	2	2.19	-1.17	-0.24	-1.12	25	84	6	20
76	F	PFNA	31-A2.3	C1S2	2	0.44	-2.08	1.32	-2.11	14	72	6	23
68	M	Gamma3	31-A2.2	C1S2	2	-10.09	-1.19	-0.17	0.39	19	71	5	30
88	F	PFNA	31-A2.3	C1S2	2	-0.87	-0.33	-0.14	-0.99	17	74	7	23
84	M	PFNA	31-A2.1	C1S1	1	-4.8	-0.63	-1.64	-6.27	18	78	8	27
72	F	PFNA	31-A2.1	C2S1	3	-2.01	-1.2	0.48	0.15	19	74	7	23
74	F	PFNA	31-A2.3	C2S2	4	-1.59	-12.99	4	-12.49	26	69	7	36
86	F	PFNA	31-A2.1	C2S2	4	-3.32	-1.63	-2.01	-1.01	28	73	7	23
72	M	PFNA	31-A2.2	C2S2	4	-4.3	-1.04	-0.35	-2.72	16	76	6	26
79	M	PFNA	31-A2.3	C2S2	4	-3.31	-3.48	0.36	-3.16	14	82	8	23
61	M	PFNA	31-A2.1	C2S2	4	-0.76	-0.94	1.21	-0.97	16	71	6	29
60	M	Intertan	31-A2.1	C2S2	4	-1.55	-0.73	-0.03	-0.08	13	74	6	28
81	F	PFNA	31-A2.1	C2S2	4	1.8	-2.34	-1.12	-2.45	14	74	7	26
84	F	Intertan	31-A2.1	C2S2	4	-3.29	-2.75	1.16	-0.22	17	75	5	23
94	F	PFNA	31-A2.2	C2S2	4	-2.17	-10.3	-1.15	-3.48	22	70	6	26
65	M	Gamma3	31-A2.2	C2S2	4	-1.14	-1.56	-0.88	-5.3	24	67	6	30
88	F	PFNA	31-A2.3	C2S2	4	-10.68	-2.44	-1.69	-0.07	21	78	7	25
91	F	PFNA	31-A2.3	C2S2	4	-10.78	-4.2	0.1	-1.81	16	69	6	29
86	F	PFNA	31-A2.3	C2S2	4	-6.31	-1.33	-0.11	-4.48	23	75	7	25
75	M	PFNA	31-A2.1	C2S2	4	-3.21	-5.11	0.11	-3.51	14	72	6	24
